# Supplementary material for: Gene regulatory network inference using mixed-norms regularized multivariate model with covariance selection
Source: PLoS Comput Biol. 2023 Jul 31;19(7):e1010832. doi: 10.1371/journal.pcbi.1010832 (PMC10414675; doi:10.1371/journal.pcbi.1010832)
Supplement: S2 Table — Using the proposed L1L2,1 and L2L2,1, we derived a list of master transcription factors genes (i.e. MR1 & MR2) conserved in the four stress conditions. The τ-index shows the condition-specificity of each gene in each condition. (XLSX) [file pcbi.1010832.s003.xlsx]

## Sheet: S2 Table
	Cold				Heat				Lactose				Oxi					Cold				Lactose				Oxi
	MR1	% of links	tau		MR1	% of links	tau		MR1	% of links	tau		MR1	% of links	tau			MR2	% of links	tau		MR2	% of links	tau		MR2	% of links	tau
	GLCC	53.043	0.964		MELR	96.156	0.955		GLCC	94.683	0.964		GADE	95.964	0.959			GADW	35.042	0.948		GLCC	10.25	0.964		GADE	9.801	0.959
	GADX	50.801	0.962		TDCR	97.373	0.937		TDCR	95.195	0.937		TDCR	94.619	0.937			YDEO	33.056	0.924		GADX	7.944	0.962		GALS	9.033	0.938
	GALS	50.865	0.938		FEAR	96.156	0.934		EVGA	95.067	0.925		EVGA	94.555	0.925			LSRR	35.618	0.919		MELR	8.392	0.955		TDCR	9.097	0.937
	LACI	55.157	0.931		EVGA	97.181	0.925		YDEO	95.836	0.924		LLDR	94.555	0.917			APPY	31.839	0.911		GADW	8.456	0.948		EVGA	9.673	0.925
	LLDR	53.299	0.917		LLDR	96.605	0.917		SOXS	94.683	0.921		MPRA	94.555	0.908			ARCA	32.735	0.899		LACI	8.136	0.931		LLDR	9.417	0.917
	MHPR	51.89	0.907		FLHD	96.989	0.895		MHPR	95.772	0.907		RCSA	95.964	0.886			METR	36.451	0.894		APPY	9.545	0.911		MALT	9.609	0.889
	HNS	51.762	0.907		MALT	97.309	0.889		METR	94.683	0.894		FHLA	95.964	0.879			HCAR	35.874	0.891		HNS	7.88	0.907		FHLA	9.93	0.879
	RCSA	51.826	0.886		MLRA	96.348	0.881		MALT	95.58	0.889		YEHT	95.452	0.877			HUPA	32.799	0.878		FHLA	9.033	0.879		YEHT	11.915	0.877
	YEHT	50.16	0.877		HUPA	97.502	0.878		TRPR	94.427	0.864		TRPR	95.516	0.864			ULAR	32.799	0.876		PUTA	7.944	0.869		CAIF	10.506	0.85
	YOEB	59.449	0.851		YEHT	96.797	0.877		CSGD	95.644	0.863		DICA	94.619	0.861			PUTA	33.44	0.869		CBL	9.097	0.856		SOXR	9.289	0.843
	LRHA	54.388	0.835		TRPR	96.477	0.864		NARP	95.195	0.862		CAIF	95.067	0.85			TRPR	31.262	0.864		ARGR	8.2	0.855		ACRR	11.083	0.834
	KDGR	51.249	0.835		CAIF	97.117	0.85		NORR	96.22	0.847		SOXR	95.708	0.843			CSGD	35.042	0.863		YOEB	7.944	0.851		PUUR	8.52	0.83
	ACRR	52.466	0.834		NHAR	96.541	0.849		ENVR	94.427	0.846		CSPA	95.836	0.835			DICA	34.145	0.861		NORR	8.456	0.847		MARR	11.787	0.827
	MARR	51.634	0.827		ISCR	96.028	0.844		BASR	95.9	0.829		ACRR	94.939	0.834			ARGR	34.401	0.855		ENVR	9.033	0.846		YEIL	8.648	0.825
	YEIL	51.826	0.825		CSPA	96.284	0.835		MARR	95.708	0.827		FLHC	94.619	0.819			NORR	36.899	0.847		SOXR	10.122	0.843		RHAS	8.905	0.817
	HYFR	50.352	0.819		PUUR	97.117	0.83		METJ	95.259	0.821		HYFR	94.299	0.819			CSIR	35.298	0.838		CSIR	8.008	0.838		FNR	8.776	0.817
	FNR	50.48	0.817		FUR	96.605	0.826		HYFR	96.028	0.819		FNR	95.324	0.817			DSDC	30.685	0.824		ACRR	8.072	0.834		QSEB	10.506	0.807
	LEUO	51.698	0.804		FLHC	96.797	0.819		PAAX	94.491	0.812		QSEB	95.58	0.807			METJ	30.685	0.821		PUUR	8.969	0.83		LEUO	9.033	0.804
	EXUR	51.441	0.795		FNR	97.245	0.817		ROB	95.195	0.793		KDPE	95.003	0.805			ROB	36.195	0.793		DSDC	7.944	0.824		YQJI	9.097	0.789
	DHAR	51.121	0.778		CYTR	97.373	0.811		AGAR	96.22	0.788		LEUO	94.299	0.804			AGAR	32.223	0.788		RHAS	8.52	0.817		ATOC	9.801	0.788
	FUCR	50.929	0.768		LEUO	96.22	0.804		ATOC	94.811	0.788		YQJI	94.491	0.789			HUPB	33.056	0.755		PAAX	8.969	0.812		PSPF	9.737	0.778
	FIS	52.594	0.765		ATOC	97.117	0.788		PSPF	94.555	0.778		ATOC	95.964	0.788			ASNC	32.992	0.743		CYTR	8.84	0.811		FUCR	9.353	0.768
	ALAS	56.438	0.756		FIS	96.092	0.765		FIS	95.836	0.765		PSPF	94.683	0.778			ARAC	31.71	0.743		QSEB	10.506	0.807		FIS	10.186	0.765
	PURR	50.865	0.744		ILVY	96.092	0.757		PDHR	96.669	0.759		FUCR	94.491	0.768			UIDR	32.607	0.737		KDPE	12.812	0.805		ALAS	12.236	0.756
	YPDB	53.171	0.741		ALAS	97.117	0.756		ALAS	95.259	0.756		FIS	95.003	0.765			EBGR	32.928	0.736		LEUO	9.225	0.804		HUPB	9.161	0.755
	TRER	50.48	0.738		HUPB	96.925	0.755		ZNTR	94.491	0.753		ALAS	95.131	0.756			OMPR	34.273	0.734		IHFA	8.2	0.794		PURR	13.069	0.744
	DEOR	54.388	0.734		EBGR	96.156	0.736		PURR	95.772	0.744		HUPB	94.427	0.755			CREB	35.234	0.73		YQJI	11.019	0.789		TRER	8.776	0.738
	RBSR	50.48	0.724		AIDB	96.156	0.736		ARAC	95.772	0.743		ZNTR	94.427	0.753			YIAJ	33.376	0.727		RCSB	8.392	0.788		LEXA	8.52	0.735
	RELB	50.224	0.723		LEXA	97.245	0.735		AIDB	95.516	0.736		PURR	95.644	0.744			DGSA	33.889	0.717		PSPF	10.89	0.778		MTLR	10.634	0.715
	ZRAR	50.352	0.715		YIAJ	97.309	0.727		DEOR	95.58	0.734		TRER	95.388	0.738			NARL	32.287	0.709		CPXR	8.328	0.743		ZRAR	9.289	0.715
	MTLR	50.032	0.715		GLNG	96.925	0.71		YIAJ	95.003	0.727		OMPR	94.299	0.734			CHBR	33.632	0.704		NADR	8.136	0.743		ARSR	9.737	0.714
	GLNG	50.224	0.71		ACCB	96.092	0.697		MTLR	95.452	0.715		MTLR	96.092	0.715			CRP	33.824	0.696		YIAJ	8.008	0.727		GLPR	9.93	0.708
	ACCB	51.954	0.697		UHPA	97.181	0.689		UXUR	95.516	0.688		ZRAR	95.067	0.715			FLHD	34.017	0.695		RELB	10.506	0.723		ACCB	8.969	0.697
	DCUR	51.826	0.691		UXUR	96.22	0.688		NAC	96.413	0.677		ARSR	95.836	0.714			BIRA	32.159	0.68		ZRAR	12.044	0.715		CYNR	8.456	0.696
	UXUR	52.274	0.688		NANR	97.053	0.68		RSTA	95.9	0.675		GLPR	94.747	0.708			NAC	34.273	0.677		ARSR	8.969	0.714		FLHD	12.748	0.695
	NANR	50.865	0.68		BIRA	96.413	0.68		LRP	95.644	0.675		ACCB	96.284	0.697			TORR	32.031	0.676		GLNG	9.161	0.71		UXUR	10.762	0.688
	RTCR	50.48	0.663		NAC	96.733	0.677		ALLR	94.747	0.669		CYNR	94.363	0.696			LRP	32.223	0.675		CYNR	8.456	0.696		BIRA	9.161	0.68
	FLIZ	57.079	0.662		LRP	97.438	0.675		FLIZ	95.259	0.662		DCUR	94.683	0.691			RSTA	30.685	0.675		CRP	8.008	0.696		LRP	8.84	0.675
	MNGR	50.096	0.656		FLIZ	97.181	0.662		ADA	95.964	0.66		BIRA	96.348	0.68			BETI	33.44	0.671		FLHD	8.072	0.695		FLIZ	8.776	0.662
	PEPA	51.57	0.645		ICLR	96.861	0.639		XAPR	94.875	0.646		FLIZ	94.299	0.662			ADA	36.387	0.66		TORR	9.481	0.676		ADA	9.417	0.66
	XYLR	54.965	0.629		HIPA	96.156	0.624		IDNR	94.427	0.638		ADA	94.299	0.66			MALI	37.028	0.653		RTCR	8.712	0.663		MNGR	9.161	0.656
	MODE	52.21	0.622		MODE	96.733	0.622		CYSB	94.811	0.616		ZUR	94.683	0.647			IDNR	30.942	0.638		FLIZ	9.673	0.662		XYLR	10.058	0.629
	FRUR	51.634	0.614		FRUR	96.925	0.614		HDFR	94.939	0.594		XYLR	95.452	0.629			CSPA	32.864	0.635		MNGR	7.88	0.656		FLHC	12.108	0.619
	OXYR	51.313	0.584		NAGC	96.797	0.582		OXYR	96.861	0.584		CYSB	94.939	0.616			HIPA	36.963	0.624		IDNR	9.865	0.638		CYSB	9.481	0.616
	NAGC	53.299	0.582		FADR	97.053	0.549		GNTR	94.939	0.547		FRUR	96.156	0.614			FLHC	34.209	0.619		CSPA	9.353	0.635		FRUR	11.211	0.614
	TYRR	52.21	0.553		HIPB	96.156	0.546		CUSR	96.092	0.487		NAGC	95.131	0.582			FABR	31.582	0.558		FLHC	8.136	0.619		BAER	10.634	0.579
	GNTR	50.801	0.547		SDIA	96.092	0.518		PHOP	94.619	0.437		BAER	94.491	0.579			FADR	31.454	0.549		OXYR	8.2	0.584		CSPA	11.275	0.465
